# Supplementary material for: The Selection of Gamma-Ray Irradiated Higher Yield Rice Mutants by Directed Evolution Method
Source: Plants (Basel). 2020 Aug 7;9(8):1004. doi: 10.3390/plants9081004 (PMC7464962; doi:10.3390/plants9081004)
Supplement: Supplementary file 1 [file plants-09-01004-s001.zip]

Archive with 1 entries (1 files):
- plants-886267-supplementary.xlsx
