# Supplementary material for: The Selection of Gamma-Ray Irradiated Higher Yield Rice Mutants by Directed Evolution Method
Source: Plants (Basel). 2020 Aug 7;9(8):1004. doi: 10.3390/plants9081004 (PMC7464962; doi:10.3390/plants9081004)
Supplement: Supplementary file 1 [file plants-09-01004-s001.zip › plants-886267-supplementary.xlsx]

## Sheet: Figure 2
	Chr(IRGSP-1.0)	FukuhibikiH6	Fukuhibiki (original irradiated)	Fukuhibiki (different stock)		YamadawaraH3	Yamadawara (original irradiated)	Yamadawara (different stock)		MochidawaraH1	Mochidawara (original irradiated)	Mochidawara (different stock)		Chr(IRGSP-1.0)	FukuhibikiH6	Fukuhibiki (original irradiated)	Fukuhibiki (different stock)		YamadawaraH3	Yamadawara (original irradiated)	Yamadawara (different stock)		MochidawaraH1	Mochidawara (original irradiated)	Mochidawara (different stock)	Name of the markers
	chr01													chr06
						-	-	-		-	-	-
										-	-	-
	chr02
										-	-	-
						-	-	-
																							-	-		FA3961
	chr03																						-	-		FA2077
		-	-	-		-	-	-		-	-	-
	chr04
		-	-	-		-	-	-		-	-	-
														chr07
																							-	-	-
		-	-	-		-	-	-		-	-	-		chr08
														chr09
	chr05
														chr10
																							-	-	-
							A
							G							chr11
							C
							T																-	-	-
						-	No amplification								-	-	-
														chr12

## Sheet: Table 1
	Table 1. Yield trial of mutants in paddy field with standard fertilizer application in Ibaraki, Japan in 2016
	Name of	Gen.	Heading	Maturity	Culm	Panicle	No.	Lodging	Air-dried		Ratio	Brown	Ratio	Residual	Seed	1000
	the lines		date	date	length	length	Panicles		whole w.	grain w.		rice w.		rice	set	b.r.w.
	or varieties				(cm)	(cm)	(/m2)		(t/ha)	(t/ha)	(%)	(t/ha)	(%)	(%)	(%)	(g)
	FukuhibikiH6	M４	Jul.27	Sept.5	64.2	18	306	0	16	7.07	102.612	5.92	102.6	0.2	89.4	24
	FukuhibikiH7	M４	Jul.26	Sept.1	67.5	18.6	296	0	15.78	6.73	97.6778	5.68	98.4402	0.1	88.8	23.9
	Fukuhibiki		Jul.27	Sept.1	64.7	18.7	300	0	16.44	6.89	100	5.77	100	0.2	86.6	23.4
	OonariH1	M４	Aug.9	Sept.30	72.4	27.1	268	0.5	17.11	9.62	99.2776	8.15	101.368	0.1	81.9	22.2
	OonariH2	M４	Aug.8	Sept.28	70.5	27.1	268	0.5	16.78	9.82	101.342	8.15	101.368	0.1	85.4	21.1
	Oonari		Aug.8	Sept.30	74	26.2	287	0.5	17.11	9.69	100	8.04	100	0.1	80.9	21.7
	YamadawaraH1	M４	Aug.9	Sept.30	78	20.6	288	0	17.44	8.43	101.444	7.18	101.989	0.2	86.7	22.7
	YamadawaraH2	M４	Aug.9	Sept.30	81.1	21.1	282	0.5	17.56	8.71	104.813	7.38	104.83	0.1	85.8	22.7
	YamadawaraH3	M４	Aug.8	Sept.30	81.5	21.2	297	1	18.22	8.93	107.461	7.52	106.818	0.2	86.5	23.4
	YamadawaraH4	M４	Aug.10	Sept.30	77.5	20.9	286	0	17.44	8.62	103.73	7.29	103.551	0.2	85.5	22.7
	Yamadawara		Aug.9	Sept.30	78.3	20.8	293	0	16.78	8.31	100	7.04	100	0.2	85.2	22.8
	MochidawaraH1	M４	Aug.12	Oct.6	84.5	26.5	208	1	18.11	9.91	104.426	8.16	103.291	0.1	87.7	22.6
	MochidawaraH2	M４	Aug.13	Oct.6	86.9	26.4	196	1	17.78	9.51	100.211	7.89	99.8734	0.1	84	22.3
	Mochidawara		Aug.12	Oct.6	84.5	26.2	209	1	17.67	9.49	100	7.9	100	0.2	87.2	22.4
	AkidawaraH1	M４	Aug.12	Sept.27	77.2	20.9	291	0.5	17.67	7.96	97.909	6.78	98.1187	0.1	92.4	21
	AkidawaraH2	M４	Aug.12	Sept.27	80.7	22.3	290	0.5	17.78	7.8	95.941	6.68	96.6715	0.1	90.8	21.4
	Akidawara		Aug.13	Sept.27	76.5	21.1	291	0.5	18.56	8.13	100	6.91	100	0.1	89.3	21.7
	Lodging : 0 means none and 9 means whole lodged. Gen.: generation, w.: weight, b.r.w.: brown rice weight
	Brown rice weight was adjusted to water content by 15 %.
	Fertilizer application was 70kg nitrogen/ha.

## Sheet: Table 2
	Table 2. Yield trial of mutants in paddy fields in Ibaraki, Japan in 2017
	Mutant (upper)	Gen.	Heading		Maturity		Culm		Panicle		No.		Lodging		Air-dried				Ratio	Seed		No. grains		1000
	Original v. (lower)		date		date		length		length		Panicles				whole w.		grain w.			set		/panicle		grain w.
							(cm)		(cm)		(/m2)				(t/ha)		(t/ha)		(%)	(%)				(g)
	FukuhibikiH6	M5	2017-07-24	*	2017-09-09		70.5		21.77	**	247.4		0		13.768		7.979	*	105.125	94.2		106.2		28.8	*
	Fukuhibiki		2017-07-25		2017-09-09		70.2		21.34		245.6		0		13.401		7.59		100	93.4		105.5		28.1
	YamadawaraH3	M5	2018-08-16		2017-10-01		84	*	20.3	*	289		0		19.42		9.71	**	103.739	90.5		133.9		27.6
	Yamadawara		2017-08-16		2017-10-01		82.4		20		289		0		19.64		9.36		100	91.2		131.8		27.2
	MochidawaraH1	M5	2017-08-23		2017-10-18		91.8		26.06		228		0		29.512		10.397	**	104.84	82.5	**	172.4		28.3
	Mochidawara		2017-08-23		2017-10-18		92		25.95		220.7		0		29.177		9.917		100	80.1		167.2		28.4
	Original v.: Original variety, Gen.: Generaton, w.: weight
	Lodging : 0 means none and 9 means whole lodged. * and ** mean 5% and 1% signigicant levels, respectively.
	Grain weight was adjusted to water content by 15 %.
	YamadawaraH3 yield trials were cultivated in standard fertilizer application which was 100kg nitrogen/ha.
	FukuhibikiH6 and MochidawaraH1 were cultivated in heavy fertilizer application which was 200kg nitrogen/ha.

## Sheet: Table 3
	Table 3. Yield trial of mutants in paddy fields in Ibaraki, Japan in 2018
	Mutant (upper)	Gen.	Heading		Maturity		Culm		Panicle		No.		Lodging		Air-dried				Ratio	Seed
	Original v. (lower)		date		date		length		length		Panicles				whole w.		grain w.			set
							(cm)		(cm)		(/m2)				(t/ha)		(t/ha)		(%)	(%)
	FukuhibikiH6	M6	2018-07-28		2018-09-08		84.625	**	20.4375		345.875		0.875		18.2763		9.89125	*	101.228	91.2566
	FukuhibikiH8	M6	2018-07-28		2018-09-08		87	**	21.025		354		1.75		18.6375	**	10.175	**	104.132	92.1186
	Fukuhibiki		2018-07-28		2018-09-08		82.625		20.525		364.75		0.875		18.1925		9.77125		100	92.4427
	YamadawaraH3	M6	2018-08-10	**	2018-10-02		83.3		21.4	**	343.4		0		21.53		10.1789	**	102.659	84.9
	Yamadawara		2018-08-13		2018-10-02		81.3		21		322.3		0		21.25		9.91519		100	84.5
	MochidawaraH1	M6	2018-08-15		2018-10-06		91.4		26.5		254	**	2.6		24.81		11.01		100.548	80.8
	Mochidawara		2018-08-15		2018-10-06		91.5		26.2		266		2.4		25.19		10.95		100	78.2
	Original v.: Original variety, Gen.: Generaton, w.: weight
	Lodging : 0 means none and 9 means whole lodged. * and ** mean 5% and 1% signigicant levels, respectively.
	Grain weight was adjusted to water content by 15 %.
	YamadawaraH3 yield trials were cultivated in standard fertilizer application which was 100kg nitrogen/ha.
	FukuhibikiH6, FukuhibikiH8, and MochidawaraH1 were cultivated in heavy fertilizer application which was 200kg nitrogen/ha.

## Sheet: Table 4
	Table 4. Yield trial of mutants in paddy fields in Ibaraki, Japan in 2019
	Mutant (upper)	Gen.	Heading		Maturity		Culm		Panicle		No.		Lodging		Air-dried				Ratio	Seed		No. grains		1000
	Original v. (lower)		date		date		length		length		Panicles				whole w.		grain w.			set		/panicle		grain w.
							(cm)		(cm)		(/m2)				(t/ha)		(t/ha)		(%)	(%)				(g)
					(Standard fertilizer applicaton with 100kg nitrogen/ha)
	FukuhibikiH6	M7	2020-07-29	*	2019-09-05 03:00:00		70	*	19.4	*	317.5		1	**	14.42		6.25	**	108.131	89.1		71.9		27.4	*
	Fukuhibiki		2020-07-28		2019-09-05 03:00:00		68.3		18.5		312		0		13.97		5.78		100	87.5		69.5		26.7
	FukuhibikiH8	M7	2020-07-29	*	2019-09-05		73.2	**	18.6		306.2		0.6	*	14.96		7.23	**	122.542	91.2	*	82.9	**	28.5	**
	Fukuhibiki		2020-07-28		2019-09-05		68.5		18.5		310		0		14.15		5.9		100	87		71.2		26.7
	YamadawaraH3	M7	2019-08-07		2019-09-20		81.8	**	20.9	*	322		0.3	*	16.61		8.49		103.917	90.3		91.8		28.8	**
	Yamadawara		2019-08-08		2019-09-20		78.6		20.3		323		0		16.17		8.17		100	90.3		92.8		27.3
					(Heavy fertilizer application with 200kg nitrogen/ha)
	FukuhibikiH6	M7	2019-07-31		2019-09-05		82.3	**	19.2	*	404		1.9375	**	17.7		8.65143	**	109.314	92.9651	**	88.8508	**	23.9571
	FukuhibikiH8	M7	2019-07-31		2019-09-05		84.6	**	20.1		412		2.25	**	17.7		9.16857	**	115.848	94.1894	**	92.2745	**	24.2857
	Fukuhibiki		2019-07-30		2019-09-05		78		19.8		428		1.0625		17.4		7.91429		100	85.8166		76.1082		24.2143
	MochidawaraH1	M7	2019-08-10		2019-10-02		95.3		27.3	*	307		8.4		22.31		10.94		101.484	91.1684	*	130.051		27.3
	Mochidawara		2019-08-10		2019-10-02		94.6		28		294		8.6		21.73		10.78		100	88.6549		133.309		27.6375
	Original v.: Original variety, Gen.: Generation, w.: weight
	Lodging : 0 means none and 9 means whole lodged. * and ** mean 5% and 1% signigicant levels, respectively.
	Grain weight was adjusted to water content by 15 %.

## Sheet: Table S1
	Table S1. Plant yields of Fukuhibiki M3 lines in 2015 (extracted)
	Line number	Name of the variety or line	Plant 1	Plant 2	Plant 3	Plant 4	Plant 5	Plant 6	Plant 7	Average
			(g)	(g)	(g)	(g)	(g)	(g)	(g)	(g)
	321	Fukuhibiki	59.5	50.1	41.9	43	57.9	44.2	47.7	49.1857
	322	Fukuhibiki irradiated M3 line	54.1	48.7	54.69	49.4	40.5	52.9	58.6	51.27
	323	Fukuhibiki irradiated M3 line	43	51.1	46.2	53.6	44.3	47.1	53.1	48.3429
	324	Fukuhibiki irradiated M3 line	53.6	46.99	43.3	56	52.9	52.7	51.88	51.0529
	325	Fukuhibiki irradiated M3 line	55.22	44.4	57.2	58.9	39.5	64.4	44.9	52.0743	Selected for further evaluation
	326	Fukuhibiki irradiated M3 line	47.6	36.2	52.6	46.8	41.7	47.2	42.3	44.9143
	327	Fukuhibiki irradiated M3 line	39.2	50.8	45.1	51	48	44.5	49.7	46.9
	328	Fukuhibiki irradiated M3 line	45.5	50.3	48	56.2	46.1	54.3	49	49.9143
	329	Fukuhibiki irradiated M3 line	41.3	38.8	43	46.8	50.8	50.48	46.77	45.4214
	330	Fukuhibiki irradiated M3 line	51.8	46.6	49.6	51.5	49.89	62.4	25	48.1129
	331	Fukuhibiki	43.2	35.6	52.4	42.5	42.9	53.6	43.3	44.7857

## Sheet: Table S2
	Table S2: Yield trial of mutants in paddy field with heavy fertilizer application in Ibaraki, Japan in 2016
	Name of	Gen.	Heading	Maturity	Culm	Panicle	No.	Lodging	Air-dried		Ratio	Brown	Ratio	Residual	Seed	1000
	the lines		date	date	length	length	Panicles		whole w.	grain w.		rice w.		rice	set	b.r.w.
	or varieties				(cm)	(cm)	(/m2)		(t/ha)	(t/ha)	(%)	(t/ha)	(%)	(%)	(%)	(g)
	FukuhibikiH6	M４	Jul.27	Sept.4	77.1	20.4	336	1.5	20.44	8.49	95.5006	6.83	93.9477	0.3	87.3	22.5
	FukuhibikiH7	M４	Jul.26	Sept.1	81.1	20.8	311	1	17.89	8.6	96.7379	6.93	95.3232	0.3	85.5	22.5
	Fukuhibiki		Jul.26	Sept.1	75.9	21.2	350	0.5	19.11	8.89	100	7.27	100	0.3	87.1	21.6
	OonariH1	M４	Aug.9	Oct.3	75.6	27.9	309	0	20.11	10.91	99.5438	9.16	100.439	0.3	68.7	22.3
	OonariH2	M４	Aug.9	Oct.3	74.4	28.5	314	0.5	19.56	11.27	102.828	9.48	103.947	0.2	76.7	21.1
	Oonari		Aug.9	Oct.3	74.7	28.2	299	0	19.56	10.96	100	9.12	100	0.2	77.4	21.7
	YamadawaraH1	M４	Aug.9	Oct.5	84.9	22.5	351	2	20.11	9.96	101.84	8.44	102.927	0.3	87.9	21.5
	YamadawaraH2	M４	Aug.10	Oct.5	88.4	22.3	350	1.5	20.44	9.78	100	8.17	99.6341	0.3	81.6	21.4
	YamadawaraH3	M４	Aug.9	Oct.5	89.8	22.9	351	2	19.89	9.91	101.329	8.28	100.976	0.5	82.3	22.4
	YamadawaraH4	M４	Aug.11	Oct.5	85.5	22.8	340	1	20.33	9.8	100.204	8.18	99.7561	0.3	81.8	21.5
	Yamadawara		Aug.9	Oct.5	86.5	22.3	351	1.5	19.89	9.78	100	8.2	100	0.3	82.7	22
	MochidawaraH1	M４	Aug.13	Oct.9	88.4	27.3	233	0.5	22.33	11.11	102.208	9.13	103.047	0.2	85.8	21.9
	MochidawaraH2	M４	Aug.13	Oct.9	89.8	27	228	1	22.22	10.77	99.08	8.85	99.8871	0.2	82.3	21.7
	Mochidawara		Aug.12	Oct.9	89.7	27.4	231	0.5	22.33	10.87	100	8.86	100	0.2	79.4	22.1
	AkidawaraH1	M４	Aug.15	Sept.30	83.5	22.3	364	1	20.89	9.38	104.222	7.84	103.43	0.2	91.7	19.3
	AkidawaraH2	M４	Aug.15	Sept.29	83.7	22.5	361	1	19.89	8.56	95.1111	7.27	95.9103	0.2	89.5	19.4
	Akidawara		Aug.15	Sept.30	81.2	22.5	353	1	20.22	9	100	7.58	100	0.2	89.2	19.5
	Lodging : 0 means none and 9 means whole lodged. Gen.: generation, w.: weight, b.r.w.: brown rice weight
	Brown rice weight was adjusted to water content by 15 %.
	Fertilizer application was 120kg nitrogen/ha.

## Sheet: Table S3
	Table S3: Yield trial of mutants in Ibaraki, Japan in 2017
	Mutant (upper)		Grain weight(t/ha)
	Original v. (lower)		Block 1	Block 2	Block 3	Block 4	Block 5	Block 6	Block 7	Block 8	Block 9	Block 10	Average
	FukuhibikiH6		8.51	8.33	7.51	7.71	7.4	8.26	8.89	8.19	7.54	7.45	7.979	*
	Fukuhibiki		7.91	7.68	7.38	6.66	6.75	7.64	8.35	8.27	7.81	7.45	7.59
	（Yield ratio, %		107.585	108.464	101.762	115.766	109.63	108.115	106.467	99.0326	96.5429	100	105.336	）
	OonariH2		10.63	10.48	9.7	10.92	10.49	10.62	10.64	10.41	10.5	10.02	10.441	**
	Oonari		11.47	10.46	10.22	10.76	10.77	11.09	11.5	11.11	11.06	9.92	10.836
	（Yield ratio, %		92.6765	100.191	94.9119	101.487	97.4002	95.7619	92.5217	93.6994	94.9367	101.008	96.4595	）
	YamadawaraH2		9.04	9.21	9.67	9.66	8.86	9.18	8.96	9.64	9.28	9.05	9.255
	Yamadawara		9.23	9.38	9.35	9.72	9.2	9.2	9.28	9.63	9.38	9.22	9.359
	（Yield ratio, %		97.9415	98.1876	103.422	99.3827	96.3043	99.7826	96.5517	100.104	98.9339	98.1562	98.8767	）
	YamadawaraH3		9.5	10.03	9.99	10.04	9.35	9.26	9.61	10.3	9.69	9.28	9.705	**
	Yamadawara		9.23	9.38	9.35	9.72	9.2	9.2	9.28	9.63	9.38	9.22	9.359
	（Yield ratio, %		102.925	106.93	106.845	103.292	101.63	100.652	103.556	106.957	103.305	100.651	103.697	）
	MochidawaraH1		9.85	9.47	9.46	10.2	10.39	10.17	11.72	12.27	10.32	10.12	10.397	**
	Mochidawara		9.39	9.16	9.28	9.86	9.73	9.86	10.8	11.48	10.34	9.27	9.917
	（Yield ratio, %		104.899	103.384	101.94	103.448	106.783	103.144	108.519	106.882	99.8066	109.169	104.797	）
	* and ** mean 5% and 1% signigicant levels, respectively. Original v.: Original variety
	Grain weight was adjusted to water content by 15 %.
	YamadawaH2 and YamadawaraH3 yield trials were done in standard fertilizer application which was 100kg nitrogen/ha.
	FukuhibikiH3, OonariH2 and MochidawaraH1 were done in heavy fertilizer application which was 200kg nitrogen/ha.

## Sheet: Table S4
	Table S4: Analysis of variance (ANOVA) test for grain yield of FukuhibikiH6 and Fukuhibiki in Table S3
		Degree of Freedom	Sum of Squres	Mean Squares	Computed F value	Tabular F value (5%)	Tabular F value (1%)	Level of significance
	Block	9	4.51104	0.501227	5.75943	3.18	5.35	0.01
	Variety and line	1	0.756605	0.756605	8.69389	5.12	10.56	0.05
	Error	9	0.783245	0.0870272
	Total	19	6.0509

## Sheet: Table S5
	Table S5. Name of the markers and their starting positions
	Name of	Alias names	Chr	Position			FA2997	chr06_5158655	chr06	5159654
	the markers		(IRGSP-1.0)	(bp)			FA2999	chr06_5360490	chr06	5361489
	FA1933	Rik0001	chr01	33667			FA2094	chr6_5407696	chr06	5408695
	FA0062	ab01000578	chr01	9009170			FA3954	Ei2628	chr06	7728995
	FA0686	aa01006293	chr01	17387570			FA1822	Km060170	chr06	7753376
	FA0102	aa01010071	chr01	29045887			FA2110	Rik4253	chr06	8005279
	FA0747	id1024092	chr01	38024269			FA3961	AG06004140	chr06	8050172
	FA0121	aa01010927	chr01	38947740			FA2077	NE002688	chr06	8062460
	FA2392	AS011760	chr01	43239744			FA3963	NIAS_Os_af06002766	chr06	8063800
	FA0761	AE02000044	chr02	1002958			FA3964	af06041967	chr06	8129879
	FA2406	chr02_6499689	chr02	6470689			FA0370	ac06000290	chr06	8196056
	FA1960	chr2_10518811	chr02	10489813			FA3969	AF06003222	chr06	8372624
	FA2430	wd2001731	chr02	17877836			FA0372	ac06000403	chr06	9694677
	FA2458	id2011685	chr02	26507964			FA4007	CS197	chr06	10103190
	FA2472	Ai0202316	chr02	32922983			FA2105	Rik4503	chr06	10746979
	FA1999	chr3_440070	chr03	461723			FA0393	ac06000782	chr06	22309161
	FA2517	AS030476	chr03	14171041			FA3072	chr06_31248939	chr06	30371937
	FA1802	id3011115	chr03	26206682			FA3074	id7000001	chr07	16195
	FA3654	CS116	chr03	31942945			FA0411	ac07000050	chr07	680413
	FA0958	P0567	chr03	36380673			FA1298	ad07011547	chr07	25403593
	FA2558	id4000012	chr04	94653			FA4115	CS245	chr08	933961
	FA2044	Rik3097	chr04	10632478			FA4179	AG08028638	chr08	3519370
	FA2685	AS040869	chr04	15414106			FA4185	AG08001281	chr08	3821707
	FA3804	KJ04015659	chr04	20245925			FA4186	chr8_3856850	chr08	3857847
	FA0279	Ai0403871	chr04	22543466			FA4189	AE08000471	chr08	3941069
	FA2828	M04047861	chr04	29809856			FA1344	chr8_11402781	chr08	11314776
	FA2831	T04057377	chr04	29812608			FA2148	chr8_15674208	chr08	15586203
	FA2833	T04057409	chr04	29823020			FA3201	AS080744	chr08	15654788
	FA2834	T04057410	chr04	29823235			FA2151	chr8_28428244	chr08	28340239
	FA2835	T04057438	chr04	29831531			FA3218	id9000176	chr09	852017
	FA2841	T04057560	chr04	29920407			FA3233	Km090960	chr09	7850337
	FA2845	T04057639	chr04	29950587			FA3245	id9003827	chr09	14050136
	FA2849	T04057897	chr04	30021315			FA3270	id9007785	chr09	22603029
	FA1050	P0738	chr04	31216408			FA1457	AD10000290	chr10	678800
	FA2882	af04041721	chr04	31684858			FA2215	Rik7338	chr10	10203408
	FA2885	T04061170	chr04	31695003			FA0582	ac10000368	chr10	13055567
	FA2888	T04061255	chr04	31754887			FA0588	Ai1003114	chr10	15736412
	FA0299	aa04009883	chr04	35435056			FA1507	Km100940	chr10	16498141
	FA2055	chr5_9033	chr05	31149			FA1513	id10005255	chr10	17979264
	FA2954	chr05_7032591	chr05	7050531			FA0603	aa10003607	chr10	22389675
	FA2961	Ai0500921	chr05	10786952			FA3328	AS110001	chr11	130453
	FA2962	Ai0500936	chr05	11265221			FA3341	AS110260	chr11	4605187
	FA0350	ac05000341	chr05	28218584			FA3412	T11056445	chr11	22642372
	FA0354	aa06000004	chr06	397429			FA4347	FKoA_Pb1_Stvbi_1993	chr11	22801842
	FA0355	aa06000006	chr06	399302			FA3423	AS112559	chr11	23605891
	FA3897	NIAS_Os_ag06000519	chr06	2012950			FA1643	AS113868	chr11	26031482
	FA3925	AE06000052	chr06	3286352			FA1661	ac11001467	chr11	28970082
	FA2995	ud6000215	chr06	5137043			FA1757	AE12004711	chr12	23109319
	FA2996	id6003489	chr06	5141289			FA1775	ad12009894	chr12	27474449
